# Supplementary material for: Quantifying techno-economic indicators' impact on isolated renewable energy systems
Source: iScience. 2021 Jun 12;24(7):102730. doi: 10.1016/j.isci.2021.102730 (PMC8258682; doi:10.1016/j.isci.2021.102730)
Supplement: Data S1. Optimization with two objectives, related to figure 1 [file mmc2.xlsx]

## Sheet: COE-DSF optimization
			Decision variable values of the non-dominated archived solution set with COE-DSF optimization objectives. The row with red color represents the maximum value, while the blue color shows the minimum value. [Related to Figure 1].
			PV	WT	UR	Dp	Dt	BS	Nt	COE	DSF	NPC
			kW	kW	m3	m	m	kWh		$/kWh	%	(×103) $
			8.54	8.9	980.47	0.11	0.1	4.28	1	0.3	99.49	40.14
			8.27	8.78	817.93	0.11	0.1	4.25	1	0.28	99.27	37.41
			8.25	8.68	817.3	0.11	0.1	4.21	1	0.28	99.22	37.22
			7.94	8.56	698.16	0.1	0.1	4	1	0.26	98.88	34.9
			7.51	8.24	748.07	0.1	0.1	3.94	1	0.26	98.68	34.69
			7.35	8.2	642.67	0.1	0.1	4.05	1	0.25	98.4	33.1
			6.84	7.69	571.12	0.1	0.1	3.68	1	0.23	97.5	30.62
			6.84	7.69	571.12	0.1	0.1	3.68	1	0.23	97.5	30.62
			6.84	7.69	571.12	0.1	0.1	3.68	1	0.23	97.5	30.62
			6.84	7.69	571.12	0.1	0.1	3.68	1	0.23	97.5	30.62
			6.84	7.69	571.12	0.1	0.1	3.68	1	0.23	97.5	30.62
			6.84	7.69	571.12	0.1	0.1	3.68	1	0.23	97.5	30.62
			6.84	7.69	571.12	0.1	0.1	3.68	1	0.23	97.5	30.62
			6.81	7.68	570.08	0.1	0.1	3.66	1	0.23	97.44	30.54
			6.81	7.65	565.85	0.1	0.1	3.65	1	0.23	97.34	30.45
			6.5	7.46	460.35	0.09	0.09	3.48	1	0.22	96.46	28.25
			6.26	7.21	423.03	0.1	0.1	3.44	1	0.21	95.71	27.13
			8.54	8.9	980.47	0.11	0.1	4.28	1	0.3	99.49	40.14
			6.26	7.21	423.03	0.09	0.09	3.44	1	0.21	95.71	27.13

## Sheet: COE-RSR optimization
			Decision variable values of the non-dominated archived solution set with COE-RSR optimization objectives. The row with red color represents the maximum value, while the blue color shows the minimum value. [Related to Figure 1].
			PV	WT	UR	Dp	Dt	BS	Nt	COE	RSR	NPC
			kW	kW	m3	m	m	kWh		$/kWh	%	(×103) $
			4.44	5.19	941.21	0.1	0.1	5	2	0.25	76.55	32.05
			5.92	4.27	576.94	0.11	0.09	4.93	2	0.21	75.68	27.23
			5.76	4.41	600.45	0.1	0.09	4.84	2	0.21	75.99	27.49
			4.95	4.9	757.45	0.1	0.09	4.76	2	0.23	76.44	29.43
			4.65	5.06	869.68	0.1	0.09	4.89	2	0.24	76.48	31.01
			4.73	5.01	826.46	0.1	0.09	4.9	2	0.24	76.47	30.42
			5.64	4.5	608.03	0.1	0.09	4.86	2	0.21	76.02	27.61
			4.92	4.92	755.1	0.1	0.09	4.8	2	0.23	76.47	29.43
			5.4	4.62	651.14	0.1	0.09	4.83	2	0.22	76.14	28.09
			5.5	4.61	627.02	0.1	0.09	4.83	2	0.22	76.1	27.84
			4.97	4.9	738.82	0.1	0.09	4.79	2	0.23	76.43	29.21
			5.26	4.72	683.55	0.1	0.09	4.85	2	0.22	76.31	28.55
			5.38	4.64	657.07	0.1	0.09	4.87	2	0.22	76.2	28.22
			5.61	4.46	611.31	0.1	0.09	4.85	2	0.21	76	27.57
			5.33	4.7	672.58	0.1	0.09	4.85	2	0.22	76.29	28.45
			5.53	4.52	621.23	0.1	0.09	4.82	2	0.22	76.08	27.69
			4.99	4.87	733.3	0.1	0.09	4.8	2	0.23	76.41	29.13
			5.4	4.65	660.84	0.1	0.09	4.86	2	0.22	76.21	28.3
			5.55	4.55	626.2	0.1	0.09	4.83	2	0.22	76.1	27.81
			5.45	4.6	648.05	0.1	0.09	4.85	2	0.22	76.19	28.09
			5.38	4.63	661	0.1	0.09	4.85	2	0.22	76.21	28.25
			5.33	4.68	666.57	0.1	0.09	4.84	2	0.22	76.28	28.34
			5.41	4.63	655.66	0.1	0.09	4.87	2	0.22	76.2	28.22
			5.2	4.75	701.1	0.1	0.09	4.85	2	0.22	76.34	28.78
			5.54	4.55	632.19	0.1	0.09	4.84	2	0.22	76.13	27.9
			5.2	4.75	701.1	0.1	0.09	4.85	2	0.22	76.34	28.78
			5.1	4.81	713.18	0.1	0.09	4.81	2	0.23	76.37	28.88
			5.1	4.81	720.94	0.1	0.09	4.81	2	0.23	76.38	29.01
			5.92	5.19	941.21	0.11	0.1	5	2	0.25	76.55	32.05
			4.44	4.27	576.94	0.1	0.09	4.76	2	0.21	75.68	27.23

## Sheet: COE-SDR optimization
			Decision variable values of the non-dominated archived solution set with COE-SDR optimization objectives. The row with red color represents the maximum value, while the blue color shows the minimum value. [Related to Figure 1].
			PV	WT	UR	Dp	Dt	BS	Nt	COE	SDR	NPC
			kW	kW	m3	m	m	kWh		$/kWh		(×103) $
			6.94	5.05	466.81	0.09	0.09	2.78	2	0.2	2.9	25.86
			8.64	3.76	415.32	0.11	0.09	4.4	2	0.21	2.79	26.64
			6.77	3.47	653.24	0.11	0.09	4.79	2	0.22	2.36	28.02
			6.93	3.14	711.75	0.11	0.09	5	3	0.23	2.28	29.51
			6.58	4.32	548.17	0.09	0.09	3.99	2	0.21	2.6	26.74
			8.42	2.9	502.84	0.11	0.09	5	3	0.22	2.48	27.78
			5.63	3.17	1909.09	0.11	0.09	5	3	0.35	2.06	44.98
			7.28	3.7	627.81	0.1	0.1	4.51	1	0.21	2.54	27.51
			6.24	3.18	1011.87	0.1	0.1	5	2	0.25	2.17	32.32
			6.42	3.24	889.28	0.11	0.1	5	2	0.24	2.23	30.86
			6.22	3.16	1025.64	0.11	0.09	5	2	0.25	2.16	32.46
			6.13	2.95	1469.33	0.11	0.1	5	2	0.3	2.08	38.32
			5.68	3.63	927.67	0.11	0.1	5	2	0.24	2.22	31.14
			6.05	3.33	931.96	0.11	0.1	5	2	0.24	2.19	31.2
			6.44	2.9	1098.73	0.11	0.1	5	2	0.26	2.12	33.38
			6.18	3.02	1159.42	0.11	0.1	4.89	2	0.27	2.11	34.02
			6.39	3.02	1069.57	0.1	0.1	4.7	2	0.26	2.15	32.81
			6.2	3.01	1134.55	0.11	0.1	5	2	0.26	2.11	33.78
			6.54	3.17	864.43	0.11	0.1	4.5	2	0.23	2.23	30.12
			6.21	3	1161.7	0.11	0.1	5	2	0.27	2.11	34.15
			6.55	3.03	992.95	0.1	0.1	4.8	2	0.25	2.19	32.01
			6.2	3.14	1036.73	0.11	0.09	4.99	2	0.25	2.16	32.57
			6.28	2.95	1179.92	0.11	0.1	4.84	2	0.27	2.11	34.29
			6.07	3.08	1160.54	0.11	0.1	4.88	2	0.26	2.11	34
			6.32	2.92	1190.22	0.11	0.1	5	2	0.27	2.11	34.56
			6.44	2.84	1210.93	0.11	0.1	5	2	0.27	2.1	34.88
			6.23	3.04	1104.33	0.11	0.09	4.86	2	0.26	2.13	33.31
			6.22	3.02	1131.28	0.11	0.09	4.91	2	0.26	2.12	33.68
			6.33	3.02	1093.01	0.11	0.1	4.85	2	0.26	2.14	33.22
			6.13	3.03	1210.31	0.11	0.1	4.87	2	0.27	2.11	34.67
			6.26	2.91	1256.25	0.11	0.1	4.86	2	0.28	2.09	35.3
			6.16	2.92	1362.39	0.11	0.1	4.85	2	0.29	2.08	36.69
			6.28	2.93	1209.18	0.11	0.1	4.86	2	0.27	2.1	34.68
			6.27	2.91	1247.46	0.11	0.1	4.98	2	0.27	2.09	35.28
			6.01	2.96	1482.45	0.11	0.09	4.89	2	0.3	2.06	38.3
			6.23	2.9	1351.71	0.11	0.1	4.91	2	0.29	2.09	36.64
			6.08	2.98	1480.44	0.11	0.09	4.88	2	0.3	2.08	38.35
			6.29	2.91	1237.42	0.11	0.1	4.87	2	0.27	2.1	35.07
			6.26	2.94	1220.31	0.11	0.1	4.87	2	0.27	2.1	34.84
			6.29	2.88	1282.33	0.11	0.1	4.92	2	0.28	2.09	35.7
			6.29	2.89	1263.29	0.11	0.1	4.89	2	0.28	2.09	35.43
			6.25	2.94	1232.28	0.11	0.1	4.89	2	0.27	2.1	35.01
			6.34	2.91	1186.99	0.11	0.1	4.92	2	0.27	2.11	34.46
			8.64	5.05	1909.09	0.11	0.1	5	3	0.35	2.9	44.98
			5.63	2.84	415.32	0.09	0.09	2.78	1	0.2	2.06	25.86
