# Supplementary material for: Quantifying techno-economic indicators' impact on isolated renewable energy systems
Source: iScience. 2021 Jun 12;24(7):102730. doi: 10.1016/j.isci.2021.102730 (PMC8258682; doi:10.1016/j.isci.2021.102730)
Supplement: Data S2. Optimization with three objectives, related to figure 2 [file mmc3.xlsx]

## Sheet: COE-SC-DSF Optimization
			Decision variable values of the non-dominated archived solution set with COE-SC-DSF optimization objectives. The row with red color represents the maximum value, while the blue color shows the minimum value. [Related to Figure 2].
			PV	WT	UR	Dp	Dt	BS	Nt	COE	DSF	SC
			kW	kW	m3	m	m	kWh		$/kWh	%	$/kWh
			31.14	10	0	0	0	3.27	0	0.39	91.39	0.019
			27.6	9.92	0	0	0	3.29	0	0.36	91.36	0.02
			28.73	10	0	0	0	3.23	0	0.37	91.29	0.02
			26.19	9.81	0	0	0	3.27	0	0.35	91.05	0.021
			22.51	9.83	0	0	0	3.3	0	0.32	91	0.022
			24.32	9.81	0	0	0	3.25	0	0.34	90.92	0.021
			27	9.9	0	0	0	3.16	0	0.36	90.9	0.02
			26.12	9.84	0	0	0	3.16	0	0.35	90.76	0.02
			24.94	9.74	0	0	0	3.22	0	0.34	90.75	0.021
			27.26	9.91	0	0	0	2.99	0	0.36	90.72	0.019
			26.14	9.84	0	0	0	3.11	0	0.35	90.71	0.02
			26.04	9.9	0	0	0	3.02	0	0.35	90.7	0.02
			27.5	9.87	0	0	0	2.98	0	0.36	90.67	0.019
			25.38	9.83	0	0	0	3.03	0	0.34	90.62	0.02
			24.19	9.86	0	0	0	3.06	0	0.34	90.62	0.02
			26.69	9.83	0	0	0	2.99	0	0.36	90.56	0.019
			24.34	9.69	0	0	0	3.13	0	0.34	90.51	0.021
			26.18	9.94	0	0	0	2.96	0	0.35	90.5	0.019
			23.2	9.81	0	0	0	3.06	0	0.33	90.48	0.021
			23.03	9.76	0	0	0	3.14	0	0.33	90.46	0.021
			21.71	9.58	0	0	0	3.23	0	0.31	90.4	0.022
			25.94	9.82	0	0	0	2.97	0	0.35	90.4	0.019
			23.23	9.73	0	0	0	3.06	0	0.33	90.39	0.021
			26.08	9.83	0	0	0	2.95	0	0.35	90.37	0.019
			23.37	9.8	0	0	0	2.98	0	0.33	90.33	0.02
			24.53	9.82	0	0	0	2.95	0	0.34	90.3	0.02
			27.37	9.91	0	0	0	2.89	0	0.36	90.29	0.019
			24.77	9.79	0	0	0	2.95	0	0.34	90.29	0.02
			24.55	9.69	0	0	0	2.97	0	0.34	90.27	0.02
			24.13	9.71	0	0	0	2.97	0	0.33	90.26	0.02
			27.1	9.92	0	0	0	2.77	0	0.36	90.23	0.018
			22.87	9.67	0	0	0	3	0	0.32	90.17	0.02
			23.94	9.75	0	0	0	2.8	0	0.33	90.07	0.019
			24.5	9.74	0	0	0	2.82	0	0.34	90.07	0.019
			23.24	9.71	0	0	0	2.83	0	0.33	90.03	0.02
			20.27	9.62	0	0	0	2.9	0	0.3	90.01	0.021
			24.18	9.67	0	0	0	2.8	0	0.33	90	0.019
			31.14	10	0	0	0	3.3	0	0.39	91.39	0.022
			20.27	9.58	0	0	0	2.77	0	0.3	90	0.018

## Sheet: COE-SC-RSR Optimization
			Decision variable values of the non-dominated archived solution set with COE-SC-RSR optimization objectives. The row with red color represents the maximum value, while the blue color shows the minimum value. [Related to Figure 2].
			PV	WT	UR	Dp	Dt	BS	Nt	COE	RSR	SC
			kW	kW	m3	m	m	kWh		$/kWh	%	$/kWh
			7.54	3.44	383.41	0.1	0.1	7.2	1	0.2	74.44	0.098
			3.79	5.57	529.84	0.11	0.1	8.43	1	0.22	76.47	0.145
			6.88	3.76	397.23	0.11	0.1	6.88	1	0.2	75.15	0.1
			4.79	4.95	441.51	0.1	0.09	8.14	1	0.21	76.35	0.124
			5.29	4.72	429.35	0.1	0.09	7.65	1	0.21	76.31	0.116
			6.67	3.92	398.07	0.1	0.1	7.18	1	0.2	75.44	0.102
			6.41	4.07	405.14	0.1	0.1	7.44	1	0.21	75.6	0.105
			5.97	4.31	399	0.1	0.1	7.47	1	0.2	75.85	0.107
			6.12	4.24	398.92	0.1	0.1	7.44	1	0.21	75.8	0.106
			6.8	3.81	389.86	0.1	0.1	7.26	1	0.2	75.21	0.101
			5.34	4.64	418.13	0.1	0.09	7.72	1	0.21	76.18	0.115
			5.12	4.79	438.9	0.1	0.1	7.71	1	0.21	76.33	0.119
			6.8	3.79	391.67	0.1	0.1	7.11	1	0.2	75.17	0.1
			5.87	4.36	399.9	0.1	0.1	7.61	1	0.21	75.95	0.109
			5.22	4.71	421.46	0.1	0.1	7.79	1	0.21	76.23	0.117
			6.06	4.27	402.52	0.1	0.1	7.3	1	0.2	75.85	0.106
			6.99	3.69	389.33	0.1	0.1	7	1	0.2	75.04	0.099
			5.82	4.39	407.93	0.1	0.1	7.47	1	0.21	76	0.109
			5.68	4.47	414.15	0.1	0.1	7.59	1	0.21	76.06	0.111
			6.47	4.02	402.23	0.1	0.1	7.48	1	0.21	75.54	0.104
			6.82	3.84	390.89	0.1	0.1	7.26	1	0.2	75.22	0.101
			6.36	4.11	408.25	0.1	0.1	7.46	1	0.21	75.66	0.106
			5.63	4.49	413.79	0.1	0.1	7.6	1	0.21	76.06	0.112
			5.49	4.56	418.08	0.1	0.1	7.64	1	0.21	76.12	0.113
			6.05	4.27	400.14	0.1	0.1	7.4	1	0.2	75.88	0.106
			5.45	4.59	420.7	0.1	0.1	7.69	1	0.21	76.16	0.114
			5.61	4.52	414.47	0.1	0.09	7.62	1	0.21	76.09	0.112
			5.65	4.49	414.4	0.1	0.1	7.63	1	0.21	76.07	0.112
			6.9	3.76	392.48	0.1	0.1	7.05	1	0.2	75.15	0.1
			5.89	4.35	405.62	0.1	0.1	7.47	1	0.21	75.89	0.109
			5.48	4.58	418.05	0.1	0.1	7.68	1	0.21	76.13	0.114
			5.77	4.43	410.29	0.1	0.09	7.47	1	0.21	76.02	0.11
			6.01	4.3	409.98	0.1	0.1	7.37	1	0.21	75.89	0.107
			5.76	4.42	415.84	0.1	0.1	7.6	1	0.21	76.02	0.111
			6.19	4.19	400.26	0.1	0.1	7.46	1	0.21	75.78	0.106
			5.48	4.57	422.02	0.1	0.1	7.58	1	0.21	76.12	0.114
			5.55	4.55	418.7	0.1	0.1	7.61	1	0.21	76.12	0.113
			5.58	4.53	416.83	0.1	0.1	7.64	1	0.21	76.1	0.113
			5.9	4.33	409.09	0.1	0.1	7.5	1	0.21	75.9	0.109
			5.67	4.48	414.52	0.1	0.1	7.63	1	0.21	76.06	0.112
			7.54	5.57	529.84	0.11	0.1	8.43	1	0.22	76.47	0.145
			3.79	3.44	383.41	0.1	0.09	6.88	1	0.2	74.44	0.098

## Sheet: COE-SC-SDR Optimization
			Decision variable values of the non-dominated archived solution set with COE-SC-SDR optimization objectives. The row with red color represents the maximum value, while the blue color shows the minimum value. [Related to Figure 2].
			PV	WT	UR	Dp	Dt	BS	Nt	COE	SDR	SC
			kW	kW	m3	m	m	kWh		$/kWh		$/kWh
			8.37	2.67	661.96	0.11	0.1	5	2	0.22	2.4	0.121
			13.3	9.75	0	0	0	5	0	0.25	5.6	0.031
			10.86	6.92	162.83	0.11	0.09	3.82	1	0.22	4.23	0.055
			12.66	10	0	0	0	5	1	0.25	5.56	0.035
			30.1	9.98	0	0	0	4.27	0	0.38	8.77	0.023
			35.95	9.9	0	0	0	4.28	0	0.43	9.8	0.022
			41.58	9.49	0	0	0	4.36	0	0.47	10.71	0.021
			6.67	5.14	377.97	0.1	0.09	4.87	1	0.2	2.89	0.086
			44.48	10	0	0	0	4.15	0	0.49	11.41	0.019
			12.13	7.7	99.19	0.11	0.1	5	1	0.24	4.67	0.054
			31.54	10	0	0	0	4.37	0	0.39	9.02	0.023
			8.32	7.62	156.58	0.1	0.09	4.93	1	0.21	3.94	0.061
			10.77	6.11	144.77	0.09	0.1	4.68	1	0.21	3.95	0.059
			44.16	9.82	0	0	0	4.22	0	0.49	11.29	0.02
			11.85	6.04	172.13	0.09	0.09	4.33	1	0.22	4.11	0.059
			7.98	3.33	564.74	0.11	0.09	4.64	1	0.21	2.54	0.101
			7.92	3.42	513.32	0.11	0.09	5	1	0.21	2.55	0.098
			27.46	10	0	0	0	4.48	0	0.36	8.26	0.025
			29.36	9.86	0	0	0	4.33	0	0.37	8.59	0.024
			16.83	9.42	0	0	0	5	0	0.28	6.14	0.031
			28.86	9.63	0	0	0	4.4	0	0.37	8.43	0.024
			29.22	9.9	0	0	0	4.39	0	0.37	8.57	0.024
			33.33	9.61	0	0	0	4.4	0	0.4	9.24	0.023
			21.37	9.45	0	0	0	4.72	0	0.31	6.99	0.028
			7.71	4.93	357.06	0.1	0.09	4.26	1	0.2	3	0.079
			26.62	9.59	0	0	0	4.48	0	0.35	8	0.025
			7.98	3.53	526.85	0.1	0.09	4.84	1	0.21	2.59	0.098
			40.75	9.36	0	0	0	4.38	0	0.46	10.52	0.021
			23.55	9.34	0	0	0	4.67	0	0.33	7.36	0.027
			42.74	10	0	0	0	4.38	0	0.48	11.05	0.021
			23.47	9.39	0	0	0	4.66	0	0.33	7.36	0.027
			8.14	3.74	439.21	0.11	0.09	4.39	1	0.2	2.71	0.088
			11.45	9.06	40.74	0.1	0.09	4.96	1	0.24	5.03	0.048
			16.42	7.39	107.26	0.1	0.09	4.03	1	0.26	5.4	0.047
			14.87	8.57	63.29	0.11	0.1	4.6	1	0.26	5.48	0.046
			20.57	9.56	0	0	0	4.73	0	0.3	6.88	0.028
			7.9	4.65	398.91	0.1	0.09	4.56	1	0.2	2.92	0.084
			22.87	9.78	0	0	0	4.68	0	0.32	7.36	0.027
			24.99	9.78	0	0	0	4.58	0	0.34	7.75	0.026
			20.45	9.71	0	0	0	4.73	0	0.31	6.9	0.028
			27.54	9.79	0	0	0	4.55	0	0.36	8.21	0.025
			13.85	7.39	106.85	0.1	0.1	4.69	1	0.24	4.88	0.052
			24.93	9.71	0	0	0	4.57	0	0.34	7.72	0.026
			24.87	9.71	0	0	0	4.58	0	0.34	7.71	0.026
			13.11	7.25	106.04	0.1	0.1	4.7	1	0.24	4.71	0.053
			9.79	6.04	237.64	0.1	0.09	4.34	1	0.21	3.71	0.066
			9.76	5.76	231.62	0.09	0.09	4.62	1	0.21	3.61	0.067
			17.83	9.85	0	0	0	4.85	0	0.29	6.45	0.03
			8.61	6.56	232.46	0.1	0.09	4.54	1	0.21	3.65	0.067
			10.33	4.94	326.29	0.1	0.09	4.67	1	0.21	3.43	0.076
			44.48	10	661.96	0.11	0.11	5	2	0.49	11.41	0.121
			6.67	2.67	0	0	0	3.82	0	0.2	2.4	0.019

## Sheet: DSF-RSR-COE Optimization
			Decision variable values of the non-dominated archived solution set with DSF-RSR-COE optimization objectives. The row with red color represents the maximum value, while the blue color shows the minimum value. [Related to Figure 2].
			PV	WT	UR	Dp	Dt	BS	Nt	COE	DSF	RSR
			kW	kW	m3	m	m	kWh		$/kWh	%	%
			13.86	8.93	0	0	0	0.77	0	0.25	81.63	96.97
			10.21	7.5	0	0	0	0.67	0	0.2	77.28	97.22
			8.7	7.37	0	0	0	1.04	0	0.19	78.7	95.64
			11.65	8.22	0	0	0	0.83	0	0.22	80.25	96.62
			8.86	6.96	0	0	0	0.67	0	0.19	75.76	97.13
			12.48	9.01	0	0	0	1.2	0	0.24	83.17	95.31
			7.52	6.79	0	0	0	0.76	0	0.17	75.42	96.65
			9.69	7.31	0	0	0	0.68	0	0.2	76.97	97.17
			10.05	8.06	0	0	0	1.06	0	0.21	80.63	95.64
			11.36	8	0	0	0	0.67	0	0.22	78.92	97.22
			9.07	7.46	0	0	0	0.83	0	0.19	77.91	96.5
			8.11	6.7	0	0	0	0.69	0	0.18	74.89	97
			10.15	8.4	0	0	0	1.34	0	0.21	82.24	94.63
			8.52	7.27	0	0	0	0.87	0	0.19	77.51	96.31
			10.15	8.35	0	0	0	1.25	0	0.21	81.92	94.95
			9.72	7.73	0	0	0	0.93	0	0.2	79.43	96.1
			10.73	8.69	0	0	0	1.38	0	0.22	83.03	94.53
			7.89	7.24	0	0	0	0.96	0	0.18	77.8	95.85
			11.56	8.82	0	0	0	1.24	0	0.23	82.96	95.11
			12.25	8.94	0	0	0	1.13	0	0.23	82.9	95.5
			11.43	8.2	0	0	0	0.82	0	0.22	80.18	96.62
			12.48	8.83	0	0	0	0.99	0	0.23	82.37	96.08
			9.9	7.93	0	0	0	1	0	0.2	80.07	95.83
			10.89	7.93	0	0	0	0.79	0	0.21	79.2	96.69
			9.44	7.63	0	0	0	0.94	0	0.2	79.09	96.05
			10.56	7.72	0	0	0	0.75	0	0.21	78.61	96.91
			9.2	7.6	0	0	0	1.02	0	0.2	79.28	95.71
			10.1	8.04	0	0	0	1.11	0	0.21	80.95	95.45
			8.23	7.39	0	0	0	1.01	0	0.19	78.45	95.7
			9.43	7.61	0	0	0	0.89	0	0.2	78.8	96.24
			10.81	7.88	0	0	0	0.79	0	0.21	79.05	96.71
			10.08	7.79	0	0	0	0.88	0	0.21	79.28	96.32
			8.28	7.26	0	0	0	0.94	0	0.19	77.82	95.98
			9.2	7.28	0	0	0	0.77	0	0.19	77.25	96.76
			9.65	7.67	0	0	0	0.96	0	0.2	79.3	95.98
			9.29	7.2	0	0	0	0.72	0	0.19	76.77	96.98
			11.14	8.45	0	0	0	1.12	0	0.22	81.95	95.46
			8.69	7.22	0	0	0	0.88	0	0.19	77.56	96.26
			8.87	7.74	0	0	0	1.17	0	0.19	79.98	95.15
			10.64	8.19	0	0	0	1.02	0	0.21	81.06	95.82
			10.41	8.05	0	0	0	0.98	0	0.21	80.47	95.94
			9.58	7.87	0	0	0	1.05	0	0.2	80.15	95.57
			9.7	7.68	0	0	0	0.85	0	0.2	78.79	96.43
			11.18	8.5	0	0	0	1.13	0	0.22	82.1	95.38
			10.36	8.22	0	0	0	1.14	0	0.21	81.56	95.32
			9.66	7.89	0	0	0	1.1	0	0.2	80.45	95.43
			10.09	8.37	0	0	0	1.32	0	0.21	81.91	94.73
			9.02	7.74	0	0	0	1.12	0	0.2	79.9	95.36
			10.24	7.81	0	0	0	0.84	0	0.21	79.16	96.49
			12.16	8.72	0	0	0	1.03	0	0.23	82.25	95.85
			13.86	9.01	0	0	0	1.38	0	0.25	83.17	97.22
			7.52	6.7	0	0	0	0.67	0	0.17	74.89	94.53

## Sheet: DSF-SDR-COE Optimization
			Decision variable values of the non-dominated archived solution set with DSF-SDR-COE optimization objectives. The row with red color represents the maximum value, while the blue color shows the minimum value. [Related to Figure 2].
			PV	WT	UR	Dp	Dt	BS	Nt	COE	DSF	SDR
			kW	kW	m3	m	m	kWh		$/kWh	%
			5.33	5.52	519.33	0.11	0.1	6.44	1	0.22	95.48	2.73
			4.25	4.34	0	0	0	4.87	0	0.15	74.53	2.55
			4.69	4.52	189.58	0.11	0.1	5.09	1	0.17	85.23	2.48
			2.81	2.44	198.59	0.09	0.09	3.85	1	0.15	66.77	1.65
			2.22	1.72	100.3	0.09	0.09	3.26	1	0.13	55.29	1.39
			2.46	1.97	128.4	0.09	0.09	3.55	1	0.13	60.62	1.48
			3.04	2.66	135.75	0.09	0.09	3.82	1	0.14	67.98	1.77
			4.66	4.47	289.06	0.1	0.1	5.44	1	0.18	87.75	2.41
			2.67	2.21	105.31	0.09	0.09	3.63	1	0.13	62.66	1.59
			4.64	4.58	203.88	0.1	0.1	5.32	1	0.17	85.91	2.47
			4.03	3.94	114.3	0.1	0.1	4.66	1	0.15	78.61	2.26
			3.46	3.29	60.97	0.1	0.1	4.2	1	0.14	71	2.06
			3.19	2.88	86.32	0.1	0.09	3.87	1	0.14	68.71	1.88
			4.27	4.24	98.51	0.1	0.1	4.9	1	0.16	80.61	2.4
			3.22	2.93	209.88	0.09	0.09	4.22	1	0.15	72.75	1.84
			4.66	4.66	275.02	0.1	0.1	5.48	1	0.18	88.07	2.47
			2.65	2.22	148.86	0.09	0.09	3.65	1	0.14	63.73	1.57
			3.68	3.45	227.49	0.1	0.1	4.59	1	0.16	78.96	2.02
			2.96	2.59	195.1	0.09	0.09	3.96	1	0.15	68.49	1.72
			3.6	3.38	141.53	0.1	0.1	4.39	1	0.15	75.67	2.03
			4.63	4.57	345.1	0.1	0.1	5.5	1	0.18	89.28	2.41
			3.99	3.85	144.53	0.1	0.1	4.71	1	0.15	79.46	2.21
			4.41	4.28	361.62	0.1	0.1	5.31	1	0.18	88.07	2.3
			4.28	4.17	332.62	0.1	0.1	5.24	1	0.18	87.03	2.25
			3.79	3.53	208.84	0.1	0.1	4.57	1	0.16	78.89	2.07
			4.14	3.94	186.44	0.1	0.1	4.77	1	0.16	81.16	2.23
			3.65	3.44	287.76	0.1	0.1	4.68	1	0.16	80.56	1.99
			3.55	3.26	217.71	0.1	0.1	4.42	1	0.15	77.13	1.96
			3.24	2.97	148.65	0.1	0.09	4.13	1	0.15	71.2	1.88
			3.7	3.51	204.85	0.1	0.1	4.54	1	0.16	78.38	2.05
			4.73	4.65	202.09	0.1	0.1	5.27	1	0.17	86.15	2.51
			5.09	5.05	375.2	0.11	0.1	5.79	1	0.19	92.28	2.59
			4.86	4.82	330.78	0.11	0.1	5.62	1	0.19	90.23	2.51
			4	3.84	300.24	0.1	0.1	4.94	1	0.17	83.94	2.13
			4.18	3.96	214.71	0.1	0.1	4.84	1	0.16	82.4	2.23
			3.5	3.19	201.14	0.1	0.09	4.36	1	0.15	75.41	1.94
			3.56	3.41	85.36	0.1	0.1	4.34	1	0.14	73.78	2.08
			4.24	4.04	268.22	0.1	0.1	4.95	1	0.17	84.38	2.24
			3.47	3.27	93.8	0.1	0.1	4.23	1	0.14	72.59	2.02
			4.22	4.11	177.41	0.1	0.1	4.89	1	0.16	82.35	2.29
			4.47	4.35	378.2	0.1	0.1	5.38	1	0.18	88.74	2.32
			4.4	4.31	265.07	0.1	0.1	5.13	1	0.17	85.98	2.34
			4.38	4.27	260.9	0.1	0.1	5.23	1	0.17	85.89	2.32
			4.07	3.87	171.38	0.1	0.1	4.76	1	0.16	80.65	2.21
			3.17	2.87	112.57	0.1	0.09	4.01	1	0.14	69.3	1.86
			3.12	2.79	122.82	0.1	0.09	3.98	1	0.14	69.06	1.82
			4.07	4	134.74	0.1	0.1	4.83	1	0.16	80.29	2.27
			3.82	3.67	106.28	0.1	0.1	4.49	1	0.15	75.87	2.17
			4.08	3.96	323.29	0.1	0.1	5.07	1	0.17	85.06	2.17
			4.49	4.44	256.63	0.1	0.1	5.24	1	0.17	86.38	2.39
			5.33	5.52	519.33	0.11	0.1	6.44	1	0.22	95.48	2.73
			2.22	1.72	0	0	0	3.26	0	0.13	55.29	1.39

## Sheet: SDR-RSR-COE Optimization
			Decision variable values of the non-dominated archived solution set with SDR-RSR-COE optimization objectives. The row with red color represents the maximum value, while the blue color shows the minimum value. [Related to Figure 2].
			PV	WT	UR	Dp	Dt	BS	Nt	COE	RSR	SDR
			kW	kW	m3	m	m	kWh		$/kWh	%
			5.1	3.88	2156.5	0.09	0.09	5.73	3	0.38	73.74	2.18
			10.09	10	0	0	0	5.36	0	0.23	86.24	5.08
			3.78	7.85	1325	0.09	0.09	3.62	1	0.3	80.25	3.21
			14.16	10	907.52	0.09	0.09	1.32	1	0.34	86.73	5.82
			4.23	6.43	3186.65	0.09	0.1	2.17	3	0.49	78.77	2.86
			7.36	9.72	0	0	0	5.96	0	0.21	85.36	4.5
			5.09	7.1	823.41	0.11	0.09	4.18	1	0.25	79.34	3.17
			7.47	9.09	326.22	0.09	0.09	2.29	1	0.22	84.08	4.28
			23.93	9.86	1204.05	0.1	0.1	1.07	1	0.45	87.44	7.58
			6.37	7.59	285.67	0.1	0.09	3.77	1	0.2	81.8	3.61
			26.23	9.95	2136.87	0.1	0.11	1.31	1	0.57	87.67	8.03
			5.77	8.3	2153.85	0.09	0.09	1.8	1	0.4	82.78	3.74
			4.64	8.39	1928.75	0.09	0.09	2.04	1	0.36	82.15	3.56
			5.04	7.73	2500.87	0.09	0.09	2.03	1	0.42	81.64	3.42
			3.82	7.07	2230.03	0.1	0.1	3.6	2	0.39	79.09	2.97
			5.45	8.2	932.64	0.09	0.09	2	1	0.26	82.51	3.65
			5.77	7.51	1300.51	0.1	0.09	2.46	1	0.3	81.15	3.46
			4.74	7.61	1838.8	0.09	0.09	2.36	1	0.35	81.17	3.33
			5.67	6.01	810.67	0.09	0.09	3.7	2	0.24	77.93	2.94
			4.63	6.9	1142.22	0.09	0.1	3.51	1	0.27	79.05	3.04
			4.33	6.84	2174.11	0.1	0.09	2.9	2	0.38	78.69	2.97
			5.96	8.88	580.13	0.09	0.09	1.94	1	0.23	83.82	3.97
			14.26	9.58	1536.69	0.11	0.09	1.05	1	0.4	86.56	5.72
			5.75	9.2	2298.79	0.1	0.09	1.55	1	0.42	83.98	4.03
			5.28	8.31	309.01	0.09	0.09	3.76	1	0.2	82.07	3.63
			7.25	8.72	2633.35	0.1	0.09	1.51	1	0.46	84.04	4.15
			4.76	6.39	1942.12	0.09	0.09	3.49	2	0.36	77.83	2.89
			4.24	5.59	2623.1	0.09	0.1	3.61	3	0.43	77.16	2.59
			4.59	5.65	1772.15	0.09	0.09	3.22	2	0.33	77.4	2.66
			5.73	7.74	1839.26	0.09	0.09	1.96	1	0.35	81.5	3.53
			4.85	7.24	1377.66	0.09	0.09	2.85	2	0.3	79.42	3.18
			5.31	8.05	1010.6	0.09	0.09	3.9	1	0.27	80.29	3.49
			5.67	7.87	506.48	0.1	0.09	3.12	1	0.22	81.47	3.55
			5.32	6.59	1154.73	0.09	0.09	3.93	2	0.28	78.16	3.04
			4.47	6.77	2094.51	0.09	0.09	2.8	2	0.37	78.7	2.97
			4.88	5.27	1968.33	0.09	0.09	4.41	3	0.36	76.19	2.57
			4.56	6.2	2312.56	0.09	0.1	3.25	3	0.4	77.67	2.8
			4.47	7.45	1954.31	0.09	0.09	2.11	2	0.36	79.98	3.2
			6.39	9.51	229.27	0.09	0.09	3.67	1	0.21	83.56	4.19
			5.86	7.65	1007.82	0.09	0.09	2.8	1	0.27	81.14	3.51
			4.53	6.71	1989.31	0.09	0.09	3.5	2	0.36	78.18	2.95
			4.96	8	1272.28	0.1	0.1	3.16	1	0.29	80.18	3.42
			4.96	6.75	1287.54	0.09	0.09	3.33	2	0.29	78.71	3.04
			5.92	7.73	1025.29	0.09	0.09	4.75	1	0.28	79.61	3.47
			4.25	7.01	2403.81	0.09	0.1	2.69	2	0.41	79.15	3.02
			5.09	6.31	1536.76	0.09	0.09	3.47	2	0.31	77.83	2.92
			5.03	6.51	1563.53	0.09	0.09	3.36	2	0.32	78.18	2.97
			6.1	7.75	958.23	0.09	0.09	2.88	2	0.27	79.73	3.51
			5.79	7.86	683.52	0.09	0.09	3.76	1	0.24	80.57	3.53
			5.91	8.51	2256.98	0.09	0.09	1.8	1	0.41	82.86	3.82
			26.23	10	3186.65	0.11	0.11	5.96	3	0.57	87.67	8.03
			3.78	3.88	0	0	0	1.05	0	0.2	73.74	2.18
